# Supplementary material for: Prevalence and genotype distribution of human papillomavirus in Czech non-vaccinated heterosexual couples
Source: Virol J. 2021 Apr 15;18:80. doi: 10.1186/s12985-021-01551-x (PMC8051085; doi:10.1186/s12985-021-01551-x)
Supplement: Supplementary file 1 — Additional file 1. Prevalence, single-type infection and coinfection of hrHPV and lrHPV genotypes detected in participating couples. Statistically significant data (P ≤ 0.05) are shown in bold. HrHPV includes HPV31, 33, 35, 39, 45, 51, 52, 53, 56, 58, 59, 66, 68, 70, 73, and 82 genotypes. LrHPV includes HPV6, 11, 40, 42, 43, 44/55. The HPV result for a given sample was obtained when at least two detection methods were concordant. The presence of HPV53, 70, 73, 82 and lrHPV genotypes (HPV6, 11, 40, 42, 43, 44/55) was evaluated using PapilloCheck® HPV-Screening only. The presence of HPV in penile swabs was evaluated using PapilloCheck® HPV-Screening only. [file 12985_2021_1551_MOESM1_ESM.xlsx]

## Sheet: additional file 1
		Semen sample				Penile swab				Cervical swab				Fisher exact test
		(n=195)				(n=195)				(n=195)
	HPV genotype	Single-type infection	Coinfection	Total		Single-type infection	Coinfection	Total		Single-type infection	Coinfection	Total		P (single-genotype infection)	P (co-infection)	P (total)
		n (%)	n (%)	n (%)		n (%)	n (%)	n (%)		n (%)	n (%)	n (%)
	HPV16	2 (1.03)	2 (1.03)	4 (2.05)		8 (4.10)	5 (2.56)	13 (6.67)		3 (1.54)	3 (1.54)	6 (3.08)		0.134	0.622	0.066
	HPV18	0 (0)	0 (0)	0 (0)		0 (0)	1 (0.51)	1 (0.51)		0 (0)	0 (0)	0 (0)		1	1	1
	HPV31	1 (0.51)	1 (0.51)	2 (1.03)		1 (0.51)	2 (1.03)	3 (1.54)		2 (1.03)	0 (0)	2 (1.03)		1	0.777	1
	HPV33	0 (0)	0 (0)	0 (0)		0 (0)	1 (0.51)	1 (0.51)		2 (1.03)	1 (0.51)	3 (1.54)		0.332	1	0.331
	HPV35	0 (0)	0 (0)	0 (0)		0 (0)	1 (0.51)	1 (0.51)		0 (0)	0 (0)	0 (0)		1	1	1
	HPV39	0 (0)	1 (0.51)	1 (0.51)		2 (1.03)	5 (2.56)	7 (3.59)		4 (2.05)	3 (1.54)	7 (3.59)		0.174	0.314	0.068
	HPV45	1 (0.51)	0 (0)	1 (0.51)		0 (0)	0 (0)	0 (0)		1 (0.51)	1 (0.51)	2 (1.03)		1	1	0.777
	HPV51	3 (1.54)	1 (0.51)	4 (2.05)		4 (2.05)	4 (2.05)	8 (4.10)		2 (1.03)	0 (0)	2 (1.03)		0.913	0.134	0.16
	HPV52	0 (0)	2 (1.03)	2 (1.03)		2 (1.03)	1 (0.51)	3 (1.54)		3 (1.54)	3 (1.54)	6 (3.08)		0.38	0.875	0.406
	HPV53	5 (2.56)	0 (0)	5 (2.56)		3 (1.54)	5 (2.56)	8 (4.10)		2 (1.03)	2 (1.03)	4 (2.05)		0.622	0.076	0.554
	HPV56	2 (1.03)	1 (0.51)	3 (1.54)		7 (3.59)	1 (0.51)	8 (4.10)		2 (1.03)	1 (0.51)	3 (1.54)		0.127	1	0.198
	HPV58	1 (0.51)	0 (0)	1 (0.51)		1 (0.51)	0 (0)	1 (0.51)		2 (1.03)	1 (0.51)	3 (1.54)		1	1	0.627
	HPV59	0 (0)	0 (0)	0 (0)		2 (1.03)	3 (1.54)	5 (2.56)		2 (1.03)	0 (0)	2 (1.03)		0.553	0.553	0.076
	HPV66	0 (0)	2 (1.03)	2 (1.03)		3 (1.54)	3 (1.54)	6 (3.08)		0 (0)	0 (0)	0 (0)		0.11	0.38	0.032
	HPV68	1 (0.51)	1 (0.51)	2 (1.03)		3 (1.54)	1 (0.51)	4 (2.05)		0 (0)	2 (1.03)	2 (1.03)		0.331	1	0.74
	HPV70	0 (0)	0 (0)	0 (0)		4 (2.05)	1 (0.51)	5 (2.56)		2 (1.03)	2 (1.03)	4 (2.05)		0.174	0.777	0.086
	HPV73	0 (0)	0 (0)	0 (0)		0 (0)	0 (0)	0 (0)		1 (0.51)	1 (0.51)	2 (1.03)		1	1	0.332
	HPV82	1 (0.51)	0 (0)	1 (0.51)		1 (0.51)	2 (1.03)	3 (1.54)		0 (0)	1 (0.51)	1 (0.51)		1	0.777	0.627
	HPV6	1 (0.51)	0 (0)	1 (0.51)		2 (1.03)	3 (1.54)	5 (2.56)		0 (0)	0 (0)	0 (0)		0.777	0.11	0.052
	HPV11	0 (0)	0 (0)	0 (0)		0 (0)	0 (0)	0 (0)		0 (0)	0 (0)	0 (0)		1	1	1
	HPV40	1 (0.51)	1 (0.51)	2 (1.03)		0 (0)	3 (1.54)	3 (1.54)		0 (0)	0 (0)	0 (0)		1	0.331	0.38
	HPV42	2 (1.03)	0 (0)	2 (1.03)		7 (3.59)	5 (2.56)	13 (6.67)		2 (1.03)	2 (1.03)	4 (2.05)		0.127	0.076	0.006
	HPV43	0 (0)	1 (0.51)	1 (0.51)		1 (0.51)	3 (1.54)	4 (2.05)		1 (0.51)	0 (0)	1 (0.51)		1	0.331	0.38
	HPV44/55	2 (1.03)	3 (1.54)	5 (2.56)		7 (3.59)	7 (3.59)	14 (7.18)		2 (1.03)	1 (0.51)	3 (1.54)		0.127	0.094	0.01
	Other HPV	0 (0)	1 (0.51)	1 (0.51)		0 (0)	0 (0)	0 (0)		0 (0)	0 (0)	0 (0)		1	1	1
	lrHPV	6 (3.08)	4 (2.05)	10 (5.13)		17 (8.72)	14 (7.18)	31 (15.9)		5 (2.56)	3 (1.54)	8 (4.10)		0.011	0.009	˂0.001
	hrHPV	17 (8.72)	7 (3.59)	24 (12.3)		41 (21.0)	20 (10.3)	61 (31.3)		28 (14.4)	10 (5.13)	38 (19.5)		0.003	0.024	˂0.001
	Total	23 (11.8)	8 (4.10)	31 (15.9)		58 (29.7)	22 (11.3)	80 (41.0)		33 (16.9)	10 (5.13)	43 (22.1)		˂0.001	0.014	˂0.001

## Sheet: pom
HPVid.male	male age	hrHPV_SS	HPV_SS	penile.swab.detail	hrHPV_PS	HPV_PS	HPVid.female	female age	HPVresultfemale	hrHPV_CS	HPV_CS
301	35	0	0	N	0	0	300	40	N	0	0
332	38	0	0	HPV56	1	1	331	37	N	0	0
344	34	0	0	N	0	0	345	35	HPV58	1	1
380	36	1	1	HPV16, 31,68, 53	1	1	379	30	HPV16	1	1
440	48	1	1	HPV31	1	1	439	37	N	0	0
448	51	0	0	HPV18, 35, 53	1	1	449	35	N	0	0
452	29	0	0	N	0	0	436	36	N	0	0
496	31	0	0	N	0	0	495	28	HPV45	1	1
497	40	0	0	N	0	0	500	38	HPV43	0	1
505	36	0	0	N	0	0	503	25	N	0	0
506	33	0	0	HPV16	1	1	501	30	HPV16	1	1
518	37	0	0	N	0	0	517	32	N	0	0
525	37	0	0	N	0	0	524	34	N	0	0
531	30	0	1	HPV51	1	1	537	30	N	0	0
532	30	0	0	N	0	0	536	29	N	0	0
533	52	0	0	HPV6	0	1	538	37	HPV42	0	1
546	37	0	0	N	0	0	545	30	N	0	0
549	39	1	1	N	0	0	548	29	N	0	0
551	37	0	0	N	0	0	550	30	N	0	0
556	32	0	0	N	0	0	555	39	N	0	0
565	42	0	0	N	0	0	564	37	N	0	0
601	35	0	0	N	0	0	602	30	N	0	0
614	37	0	0	N	0	0	618	28	HPV52	1	1
615	36	0	0	N	0	0	619	32	N	0	0
630	30	1	1	HPV56	1	1	629	30	N	0	0
633	38	0	0	N	0	0	632	36	N	0	0
647	31	0	0	N	0	0	646	25	N	0	0
656	29	0	0	N	0	0	660	29	N	0	0
702	39	0	0	N	0	0	701	38	N	0	0
705	49	0	0	N	0	0	704	39	N	0	0
709	44	0	0	N	0	0	708	36	N	0	0
716	34	0	0	N	0	0	717	36	N	0	0
719	37	0	0	HPV66	1	1	718	36	N	0	0
725	34	0	0	HPV42	0	1	724	31	N	0	0
727	40	0	0	N	0	0	726	39	N	0	0
735	33	0	0	N	0	0	734	34	HPV58, HPV42	1	1
793	30	0	0	N	0	0	792	27	HPV51	1	1
796	39	0	0	HPV51	1	1	795	31	N	0	0
819	31	1	1	HPV82	1	1	825	33	N	0	0
821	27	0	0	HPV56	1	1	831	23	HPV56	1	1
949	35	1	1	HPV53	1	1	948	32	N	0	0
951	30	0	0	HPV51, 66, 42, 43	1	1	950	27	HPV51	1	1
1048	30	0	0	N	0	0	1059	28	N	0	0
1050	30	0	0	N	0	0	1057	27	N	0	0
1070	32	0	0	N	0	0	1069	32	N	0	0
1072	33	0	0	N	0	0	1071	30	N	0	0
1077	37	1	1	HPV56	1	1	1076	33	N	0	0
1104	33	0	0	N	0	0	1100	30	N	0	0
1112	42	0	0	HPV53	1	1	1111	39	N	0	0
1147	38	0	0	N	0	0	1146	34	N	0	0
1156	31	0	0	HPV59	1	1	1155	40	N	0	0
1158	35	0	0	HPV51, 44/55	1	1	1157	25	HPV39	1	1
1161	31	0	0	N	0	0	1160	24	N	0	0
1163	30	1	1	HPV39,44/55	1	1	1162	37	N	0	0
1172	28	0	0	N	0	0	1174	25	N	0	0
1231	32	0	1	HPV70,40,42,44/55	1	1	1225	21	N	0	0
1245	38	0	1	HPV44/55	0	1	1246	32	N	0	0
1248	32	0	0	N	0	0	1247	35	N	0	0
1266	36	0	0	N	0	0	1265	26	N	0	0
1270	37	0	0	N	0	0	1269	32	N	0	0
1272	27	0	0	N	0	0	1271	36	N	0	0
1289	33	0	0	HPV6, 44/55	0	1	1293	31	N	0	0
1290	40	0	0	HPV51,39	1	1	1296	30	N	0	0
1367	41	0	0	N	0	0	1361	37	N	0	0
1369	43	0	0	HPV6	0	1	1362	26	N	0	0
1382	31	1	1	N	0	0	1381	30	N	0	0
1390	39	1	1	HPV53, 59	1	1	1389	38	N	0	0
1396	36	1	1	HPV68	1	1	1395	26	N	0	0
1399	29	0	0	N	0	0	1398	30	N	0	0
1406	44	0	0	HPV44/55	0	1	1410	38	N	0	0
1418	29	0	0	N	0	0	1430	30	N	0	0
1419	36	0	0	N	0	0	1429	35	N	0	0
1423	37	0	0	N	0	0	1427	42	HPV73	1	1
1424	40	0	0	HPV66	1	1	1426	24	N	0	0
1425	45	0	0	N	0	0	1428	40	N	0	0
1450	44	0	0	HPV42	0	1	1449	39	N	0	0
1476	34	0	0	N	0	0	1472	31	N	0	0
1477	36	0	0	N	0	0	1473	41	N	0	0
1478	38	0	0	N	0	0	1475	36	HPV16, 45	1	1
1495	37	0	0	HPV44/55	0	1	1494	34	HPV52, 68	1	1
1497	41	0	0	N	0	0	1496	37	N	0	0
1519	39	0	0	HPV42	0	1	1523	44	HPV39	1	1
1520	32	0	0	N	0	0	1521	32	HPV70, 44/55	1	1
1598	30	0	0	HPV39	1	1	1589	22	HPV52,39	1	1
1599	33	0	0	HPV42	0	1	1590	34	HPV42	0	1
1602	38	0	0	N	0	0	1595	41	N	0	0
1732	37	1	1	HPV52, 43	1	1	1731	30	HPV52	1	1
1735	33	0	0	N	0	0	1734	32	N	0	0
2157	32	0	0	N	0	0	2156	30	N	0	0
2159	35	0	0	HPV70	1	1	2158	38	N	0	0
2162	41	0	1	HPV42	0	1	2161	33	N	0	0
2220	49	0	0	HPV39, 6	1	1	2217	41	N	0	0
2229	31	1	1	N	0	0	2228	24	N	0	0
2237	39	0	0	HPV52	1	1	2236	28	HPV31	1	1
2240	40	0	0	N	0	0	2239	42	N	0	0
2265	35	1	1	HPV68	1	1	2272	35	HPV58	1	1
2267	40	0	0	N	0	0	2273	34	N	0	0
2300	37	0	0	HPV44/55	0	1	2310	34	N	0	0
2303	34	0	0	N	0	0	2313	29	N	0	0
2341	38	0	0	N	0	0	2351	29	N	0	0
2342	32	0	0	N	0	0	2350	30	N	0	0
2344	39	0	0	N	0	0	2349	29	N	0	0
2345	46	0	0	N	0	0	2346	35	HPV70	1	1
2367	33	0	0	N	0	0	2366	27	N	0	0
2460	34	0	0	N	0	0	2451	33	N	0	0
2480	48	1	1	HPV68	1	1	2488	37	N	0	0
2482	36	0	0	HPV53	1	1	2483	29	HPV53	1	1
2583	26	0	0	N	0	0	2580	28	N	0	0
2584	37	0	0	HPV39, 44/55	1	1	2581	35	N	0	0
2585	47	0	0	HPV59	1	1	2582	43	HPV39	1	1
2586	26	0	0	N	0	0	2579	26	N	0	0
2587	40	0	0	N	0	0	2578	29	N	0	0
2590	32	0	0	HPV44/55	0	1	2577	30	HPV44/55	0	1
2615	35	0	0	N	0	0	2614	31	N	0	0
2617	39	0	0	N	0	0	2618	35	N	0	0
2636	27	0	0	HPV44/55	0	1	2632	35	HPV31	1	1
2637	33	0	0	N	0	0	2634	30	N	0	0
2638	35	1	1	HPV58	1	1	2630	37	N	0	0
2657	38	1	1	HPV16, 59, 82	1	1	2671	29	N	0	0
2660	44	0	0	HPV53, 66, 43	1	1	2669	30	N	0	0
2661	22	1	1	N	0	0	2668	20	N	0	0
2663	35	0	0	N	0	0	2666	38	N	0	0
2664	43	0	0	HPV42	0	1	2665	39	N	0	0
2688	35	0	0	N	0	0	2681	36	N	0	0
2689	57	0	0	N	0	0	2683	39	HPV44/55	0	1
2691	24	0	1	HPV56, 42	1	1	2685	33	N	0	0
2692	29	0	0	HPV16	1	1	2686	25	HPV16	1	1
2693	44	1	1	HPV51, 44/55	1	1	2687	43	N	0	0
2768	37	0	0	N	0	0	2758	36	N	0	0
2769	41	0	0	HPV70	1	1	2759	30	HPV52,39	1	1
2770	39	1	1	HPV70	1	1	2761	38	HPV70	1	1
2772	33	0	0	HPV39	1	1	2763	35	HPV16, 39, 53	1	1
2773	39	0	0	HPV31,33, 82,53	1	1	2764	39	HPV33	1	1
2774	35	0	0	N	0	0	2765	29	N	0	0
2776	43	0	0	N	0	0	2767	39	HPV59	1	1
2791	33	0	0	N	0	0	2788	30	N	0	0
2793	35	0	0	N	0	0	2786	32	HPV52	1	1
2794	32	0	0	N	0	0	2785	32	N	0	0
2795	30	0	0	N	0	0	2784	28	N	0	0
2905	37	0	0	N	0	0	2927	27	N	0	0
2906	28	0	0	N	0	0	2916	21	N	0	0
2907	38	0	0	N	0	0	2917	37	N	0	0
2908	35	0	0	HPV66	1	1	2918	29	N	0	0
2909	34	0	0	HPV43	0	1	2920	36	HPV33	1	1
2911	39	0	0	N	0	0	2924	35	N	0	0
2913	34	0	0	N	0	0	2921	31	N	0	0
2915	33	0	0	N	0	0	2926	26	N	0	0
2962	28	0	0	N	0	0	2974	29	N	0	0
2966	38	0	0	HPV16	1	1	2980	39	N	0	0
2967	36	0	0	N	0	0	2982	33	N	0	0
2968	34	0	0	N	0	0	2989	32	HPV39	1	1
2969	35	0	0	N	0	0	2983	31	N	0	0
2970	34	1	1	HPV51	1	1	2986	33	N	0	0
2971	28	0	0	N	0	0	2987	22	N	0	0
2972	34	0	0	N	0	0	2988	31	N	0	0
3116	23	1	1	HPV16	1	1	3125	23	N	0	0
3119	42	0	0	N	0	0	3128	38	N	0	0
3120	47	0	0	N	0	0	3129	38	N	0	0
3122	28	1	1	HPV51	1	1	3131	26	N	0	0
3123	27	0	0	N	0	0	3133	26	N	0	0
3166	28	0	0	N	0	0	3162	30	N	0	0
3194	39	0	0	HPV42	0	1	3188	46	N	0	0
3195	29	0	0	N	0	0	3189	36	N	0	0
3238	32	0	0	HPV59, 39	1	1	3230	27	HPV53	1	1
3239	27	0	0	N	0	0	3231	28	N	0	0
3241	38	0	0	N	0	0	3233	39	N	0	0
3242	35	0	0	HPV56	1	1	3234	38	N	0	0
3243	30	0	0	N	0	0	3235	31	N	0	0
3264	46	0	0	N	0	0	3249	30	N	0	0
3267	34	0	0	N	0	0	3252	31	N	0	0
3268	33	0	0	HPV16	1	1	3253	30	N	0	0
3269	33	0	0	N	0	0	3254	32	HPV59	1	1
3270	44	0	0	N	0	0	3255	36	N	0	0
3272	27	0	0	HPV16, 6,42	1	1	3258	27	HPV16, 56, 53 a HPV42	1	1
3274	33	0	0	N	0	0	3261	38	N	0	0
3288	36	0	0	HPV16	1	1	3282	33	N	0	0
3289	30	0	0	N	0	0	3283	36	N	0	0
3290	37	0	0	HPV44/55	0	1	3285	38	N	0	0
3291	33	0	1	HPV40, HPV44/55	0	1	3286	36	N	0	0
3320	34	0	0	HPV16	1	1	3314	37	N	0	0
3321	36	0	0	HPV16, 66	1	1	3315	30	N	0	0
3322	37	0	0	N	0	0	3316	35	N	0	0
3323	37	0	0	HPV56	1	1	3317	29	HPV68, 73, 82	1	1
3394	31	0	0	N	0	0	3382	30	N	0	0
3395	39	0	1	HPV16, 40, 42	1	1	3383	22	N	0	0
3396	38	0	0	N	0	0	3385	33	N	0	0
3398	42	0	0	N	0	0	3387	37	N	0	0
3399	30	0	0	N	0	0	3388	28	N	0	0
3400	29	0	0	HPV16	1	1	3390	28	N	0	0
3470	28	0	0	HPV56	1	1	3464	33	N	0	0
3471	44	0	0	N	0	0	3465	36	N	0	0
3472	37	0	0	HPV52	1	1	3466	33	N	0	0
3497	26	0	0	N	0	0	3492	37	N	0	0
3498	29	1	1	HPV70	1	1	3493	44	HPV33, 70	1	1
3500	25	0	0	N	0	0	3495	25	HPV56	1	1
